# Supplementary material for: Effects of ADIPOQ polymorphisms on individual susceptibility to coronary artery disease: a meta-analysis
Source: Adipocyte. 2019 Mar 24;8(1):137–43. doi: 10.1080/21623945.2019.1595270 (PMC6768194; doi:10.1080/21623945.2019.1595270)
Supplement: Supplemental Material [file kadi-08-01-1595270-s001.zip]

Archive with 2 entries (2 files):
- Supplementary Figure 1.docx
- Supplementary Figure 2.docx
